# Supplementary material for: A Clinically Oriented Framework for Real-Time Heart Rate Variability Analysis: A Novel Approach To Personalized and Robust Monitoring
Source: J Med Syst. 2026 Jan 29;50(1):13. doi: 10.1007/s10916-026-02342-z (PMC12855435; doi:10.1007/s10916-026-02342-z)
Supplement: Supplementary file 1 — Supplementary Material 1 [file 10916_2026_2342_MOESM1_ESM.docx]

Supplemental 

upplemental Table 1 Patient demographics

 n=24
Gestational age at birth(weeks; median[IQR])
27 [25, 36]
Sex, Male (n [%])
13  [54.2]
Birth weight (g; median[IQR])
970 [716, 1352]
Recording Time (minutes; median [IQR])
10072 [5260, 19535]
Post natal day at recording start (days; median [IQR])
0 [0, 1]
Post natal day at recording completion (days; median [IQR])
9 [5, 14]

Supplemental Table 2 Example excerpt of exported Excel log (2‑min interval)
data_time
care
memo
RRI
HR
…
Total Power
Total Power
(HF<1Hz)
2025/6/25 12:56
0
0
430.26
139.46
…　
237.14
250.53
2025/6/25 12:58
0
0
418.99
143.27
…
237.02
245.48
2025/6/25 13:00
1
0
429.37
139.81
…
381.95
402.84
2025/6/25 13:02
0
1
418.29
143.45
…
216.13
222.38
2025/6/25 13:04
0
0
419.39
143.07
…
1137.33
1172.32
2025/6/25 13:06
0
0
410.57
146.15
…
231.05
243.98
2025/6/25 13:08
1
0
413.07
145.28
…
155.61
158.66
2025/6/25 13:10
0
2
425.12
141.15
…
1820.33
2162.35
2025/6/25 13:12
0
0
429.41
139.77
…
596.48
610.64
2025/6/25 13:14
0
0
428.41
140.10
…
553.80
570.45
2025/6/25 13:16
0
0
433.52
138.41
…
521.57
537.13


Supplemental Table 3 Example of Memo sheet
Index
Time
Memo
1
2025/6/25 13:00
medication
2
2025/6/25 13:09
cry


Supplemental Table 4 Example of Alert sheet
Time
RRI_alert
…
RMSSD_alert
RRI
…
RMSSD
2025/6/25 13:09
0
…
1
426.871
…
67.729
2025/6/25 13:10
0
…
1
422.085
…
67.242
2025/6/25 13:10
0
…
1
421.723
…
67.265
2025/6/25 13:10
0
…
1
425.671
…
67.633
2025/6/25 13:12
0
…
0
421.979
…
26.341
2025/6/25 13:12
0
…
0
420.725
…
26.276
2025/6/25 13:13
0
…
0
417.706
…
26.072
2025/6/25 13:13
0
…
0
420.851
…
26.382
2025/6/25 13:13
0
…
0
425.85
…
26.554
2025/6/25 13:13
0
…
0
426.871
…
67.729
